# Supplementary material for: Teaching Pain Management in Serious Illness in the Era of the Opioid Epidemic: A Team-Based Intervention
Source: MedEdPORTAL. 2020 Oct 30;16:11006. doi: 10.15766/mep_2374-8265.11006 (PMC7597940; doi:10.15766/mep_2374-8265.11006)
Supplement: Supplementary file 1 — Case.docxPain Management & Risk Presentation.pptxPain & Risk Survey.docx [file mep_2374-8265.11006-s001.zip]

Archive with 4 entries (4 files):
- A. Case.docx
- B. Pain Management & Risk Presentation.pptx
- C. Pain & Risk Survey.docx
- _Educational_Summary_Report_11006.pdf
